# Supplementary material for: A multimodal spatio-temporal graph neural network framework for fatigue detection in tennis serving
Source: Front Bioeng Biotechnol. 2026 Jun 9;14:1828589. doi: 10.3389/fbioe.2026.1828589 (PMC13287845; doi:10.3389/fbioe.2026.1828589)
Supplement: Supplementary file 1 [file Table1.xlsx]

## Sheet: Nodes
Node ID	Label	Sensor Type	Anatomical Location
v1	Foot	IMU	Dorsal aspect of dominant foot
v2	Shank	IMU	Tibia mid-shaft
v3	Thigh	IMU	Femur mid-shaft
v4	Pelvis	IMU	Sacrum L5-S1
v5	Trunk	IMU	T12 spinous process
v6	Humerus	IMU	Dominant upper arm
v7	Forearm	IMU	Radius/ulna mid-shaft
v8	Hand	IMU	Dorsal hand
v9	LG (Lateral Gastrocnemius)	sEMG	Lateral gastrocnemius muscle belly
v10	RF (Rectus Femoris)	sEMG	Rectus femoris muscle belly
v11	EO (External Oblique)	sEMG	External oblique muscle belly
v12	PM (Pectoralis Major)	sEMG	Pectoralis major muscle belly
v13	LD (Latissimus Dorsi)	sEMG	Latissimus dorsi muscle belly
v14	FCR (Flexor Carpi Radialis)	sEMG	Flexor carpi radialis muscle belly

## Sheet: Edges
Edge Type	From Node	To Node	Basis
Anatomical	v1 (Foot)	v2 (Shank)	ISB rigid-body linkage
Anatomical	v2 (Shank)	v3 (Thigh)	ISB rigid-body linkage
Anatomical	v3 (Thigh)	v4 (Pelvis)	ISB rigid-body linkage
Anatomical	v4 (Pelvis)	v5 (Trunk)	ISB rigid-body linkage
Anatomical	v5 (Trunk)	v6 (Humerus)	ISB rigid-body linkage
Anatomical	v6 (Humerus)	v7 (Forearm)	ISB rigid-body linkage
Anatomical	v7 (Forearm)	v8 (Hand)	ISB rigid-body linkage
Anatomical	v5 (Trunk)	v11 (EO)	Muscle–segment anatomical proximity
Anatomical	v7 (Forearm)	v14 (FCR)	Muscle–segment anatomical proximity
Anatomical	v3 (Thigh)	v10 (RF)	Muscle–segment anatomical proximity
Anatomical	v2 (Shank)	v9 (LG)	Muscle–segment anatomical proximity
Synergistic	v9 (LG)	v1 (Foot)	Plantar flexion propulsion in push-off phase [17]
Synergistic	v10 (RF)	v3 (Thigh)	Knee extension and leg drive contribution [17]
Synergistic	v12 (PM)	v6 (Humerus)	Glenohumeral horizontal adduction primary agonist [21]
Synergistic	v13 (LD)	v6 (Humerus)	Shoulder internal rotation neuromuscular control path [21]
